# Supplementary material for: In vitro study of TSC1 deficiency in preadipocytes: insights into development and treatment options for tuberous sclerosis related lipomatosis
Source: Orphanet J Rare Dis. 2026 Jun 12;21:216. doi: 10.1186/s13023-026-04442-y (PMC13262494; doi:10.1186/s13023-026-04442-y)
Supplement: Supplementary file 2 — Supplementary Material 2: Supplementary Table S4: Table containing data corresponding to the graphs presented in the manuscript. [file 13023_2026_4442_MOESM2_ESM.xlsx]

## Sheet: Figure 3
Figure 3a	TSC1 protein expression (normalized to tubulin)
	control	TSC1 KD
	1.15516	0.0311032
	0.316083	0.0169486
	1.39623	0.123753
	1.247	0.068
	0.906	0.067
	1.45329	0.144877
	1.49615	0.326754
	0.425	0.04
Figure 3b	Cell count
	day 1			day 4			day 8
	control	TSC1 KD		control	TSC1 KD		control	TSC1 KD
	413	657		1323	2550		2238	3367
	432	578		1192	2808		2221	2338
	450	559		1014	2510		2489	3452
	406	555		866	1964		2455	3589
	454	535		1456	2674		2186	3882
	484	733		1774	3095		2481	4127
	437	702		1350	2907		1846	3980
	438	724		860	2839		2125	3239
	373	701		538	2339		2140	3499
	270	537		659	2131		1605	3411
	Cell count (Fold over control day 1)
	day 1			day 4			day 8
	control	TSC1 KD		control	TSC1 KD		control	TSC1 KD
	0.993505	1.58047		3.18258	6.13423		5.38369	8.09959
	1.03921	1.39043		2.86745	6.75487		5.3428	5.62425
	1.08251	1.34472		2.43926	6.03801		5.98749	8.30407
	0.976666	1.3351		2.08323	4.72456		5.9057	8.63363
	1.09213	1.28699		3.50253	6.43252		5.2586	9.33847
	1.1643	1.76329		4.2675	7.44527		5.96825	9.92783
	1.05124	1.68872		3.24753	6.99302		4.4407	9.57421
	1.05364	1.74164		2.0688	6.82944		5.11186	7.79168
	0.897282	1.68631		1.2942	5.62665		5.14794	8.41713
	0.649507	1.2918		1.58528	5.12629		3.86096	8.20544
Figure 3d	Proliferative fraction (%)
	control	TSC1 KD
	7.595	22.155
	0.95	8.135
	0.95	17.825
	3.7	14.435
	1.475	7.255
	1.955	19.535
	2.375	5.85
Figure 3e	pS6 protein expression (normalized to tubulin)
	control	TSC1 KD
	1.09721	1.48203
	0.923334	1.13794
	0.158513	0.714901
	1.6407	1.87587
	2.01854	2.76766
	0.227532	1.24505

## Sheet: Figure 4
Figure 4a	Cell count (Fold change day 0)
	day 0
	Solvent c.	Sirolimus	Alpelisib	Torin-1
	1	1	1	1
	day 3
	Solvent c.	Sirolimus	Alpelisib	Torin-1
	5.81607	3.3129	1.821	2.09091
	3.87273	2.18734	2.42375	2.06043
	5.37694	2.93634	2.49418	2.22166
	2.98615	1.24042	1.61695	0.96577
	day 7
	Solvent c.	Sirolimus	Alpelisib	Torin-1
	(first experiment was only performed until day 3)
	6.67792	2.90473	4.87558	2.87913
	9.59705	3.89635	3.60637	2.46856
	8.16137	3.70334	3.66993	2.0383
Figure 4b	Proliferative fraction (%)
	Solvent control			Sirolimus			Alpelisib			Torin-1
	control	TSC1 KD		control	TSC1 KD		control	TSC1 KD		control	TSC1 KD
	7.595	22.155		6.46	10.795		(experiment was performed without alpelisib)			3.855	5.02
	0.95	8.135		0.33	1.195		0.665	1.275		0.28	1.515
	0.95	17.825		0.43	1.83		4.06	9.295		(experiment was performed without torin-1)
	3.7	14.435		3	2.54		4.51	8.905		1.855	2.32
	1.475	7.255		0.91	9.69		1.38	2.24		0.295	7.84
	1.955	19.535		1.18	8.775		3.26	3.33		1.875	10.265
	2.375	5.85		1.915	1.17		0	2.685		0.69	1.11
Figure 4c	Cell viability (WST-1 absorbance at 450 nM, fold over solvent controls)
	c sirolimus	KD sirolimus	c alpelisib	KD alpelisib	c torin-1	KD torin-1	c sir+alp	KD sir+alp
	0.561	0.367	0.427	0.421	0.249	0.178	0.197	0.173
	0.457	0.285	0.35	0.376	0.168	0.222	0.144	0.184
	0.51	0.402	0.38	0.402	0.235	0.204	0.179	0.173
	0.664	0.402	0.527	0.458	0.326	0.201	0.291	0.197
	0.609	0.417	0.491	0.436	0.28	0.239	0.274	0.21

## Sheet: Figure S6
Figure S1b	Differentiated cells (%)
	control	TSC1 KD
	66.3	57.9
	45.7	59
	56.1	46.3
	59.7	56.8
Figure S1c	mRNA expression (normalized to TBP)
	Adiponectin		PPARγ		FASN
	control	TSC1 KD	control	TSC1 KD	control	TSC1 KD
	0.9	0.95	1.23	0.97	1	0.91
	1.55	1.47	1.21	1.2	1.02	0.91
	1.04	1.79	0.94	1.32	1.03	1.24
Figure S1d	Protein expression (normalized to tubulin)
	TSC1		Adiponectin		PPARγ		FASN
	control	TSC1 KD	control	TSC1 KD	control	TSC1 KD	control	TSC1 KD
	0.936	0.064	0.882	0.924	1.696	2.184	0.544	0.748
	0.908	0.053	0.797	0.892	1.473	2.084	0.539	0.921
	0.782	0.036	0.823	0.937	1.532	1.785	0.778	0.884

## Sheet: Figure S7
Figure S7	Cell count (Fold change day 0) in SGBS without TSC1 knockdown
	day 0
	Solvent c.	Sirolimus	Alpelisib	Torin-1
	1	1	1	1
	day 3
	Solvent c.	Sirolimus	Alpelisib	Torin-1
	4.6087	3.13555	*	#
	2.11348	1.7984	1.56075	#
	2.28278	1.73776	1.51659	#
	3.18085	1.84468	*	2.25532
	2.33234	1.97626	*	1.36202
	1.97173	1.51759	*	1.49005
	3.2118	2.1689	1.6756	1.69169
	day 7
	Solvent c.	Sirolimus	Alpelisib	Torin-1
	4.22762	3.02813	*	#
	2.49666	1.76769	3.08411	#
	3.46919	1.75513	2.71248	#
	4.74468	3.75106	*	2.61702
	5.37092	2.54896	*	2.34718
	2.66178	1.56181	*	1.29738
	4.11528	3.46113	3.29491	1.91689
	* experiment was performed without alpelisib
	# experiment was performed without torin-1

## Sheet: Figure S10
Figure S10a	Phospho-P70S6K protein expression (normalized to tubulin)
	c: control
	KD: TSC1 knockdown
	c solvent control	KD solvent control	c sirolimus	KD sirolimus	c alpelisib	KD alpelisib	c torin-1	KD torin-1	c sir+alp	KD sir+alp
	0.65	0.74	0	0	0.14	0.29	0	0	0	0
	0.62	0.9	0	0	0.15	0.22	0	0	0	0
	0.62	0.84	0	0	0.05	0.15	0	0	0	0
Figure S10b	Phospho-S6 protein expression (normalized to tubulin)
	c: control
	KD: TSC1 knockdown
	c solvent control	KD solvent control	c sirolimus	KD sirolimus	c alpelisib	KD alpelisib	c torin-1	KD torin-1	c sir+alp	KD sir+alp
	1.37516	1.89228	0.0581207	0.0222937	0.568311	0.915736	0.05374	0.0301225	0.188654	0.0778248
	1.92076	1.86664	0.031327	0.012626	1.02059	0.761606	0.0138095	0.010901	0.178161	0.118366
	1.59665	1.97319	0.0144708	0.00375994	0.245331	0.82576	0.00370226	0.0118789	0.00456661	0.00461472
Figure S10c	Phospho-AKT (Ser 473) protein expression (normalized to tubulin)
	c: control
	KD: TSC1 knockdown
	c solvent control	KD solvent control	c sirolimus	KD sirolimus	c alpelisib	KD alpelisib	c torin-1	KD torin-1	c sir+alp	KD sir+alp
	0.36	0.43	0.92	1.18	0.05	0.07	0.28	0.92	0.02	0.04
	0.85	0.7	1.14	1.32	0.06	0.07	0.46	0.84	0.02	0.07
	0.42	0.57	0.79	0.9	0.06	0.1	0.62	1.15	0.09	0.2
Figure S10d	TSC1 protein expression (normalized to tubulin)
	c: control
	KD: TSC1 knockdown
	c solvent control	KD solvent control	c sirolimus	KD sirolimus	c alpelisib	KD alpelisib	c torin-1	KD torin-1	c sir+alp	KD sir+alp
	0.88	0.19	0.8	0.11	0.65	0.07	0.62	0.05	0.5	0.03
	0.68	0.13	0.97	0.1	0.87	0.09	0.78	0.06	0.43	0.01
	0.9	0.14	0.82	0.12	0.75	0.12	0.61	0.07	0.43	0.02
